# Supplementary material for: Prevention of tooth extraction-triggered bisphosphonate-related osteonecrosis of the jaws with basic fibroblast growth factor: An experimental study in rats
Source: PLoS One. 2019 Feb 8;14(2):e0211928. doi: 10.1371/journal.pone.0211928 (PMC6368314; doi:10.1371/journal.pone.0211928)
Supplement: S1 Table — (XLSX) [file pone.0211928.s002.xlsx]

## Sheet: Sheet1
Rats	Duration	Group	Macroscopic finding	Mucosal disruption	Osteonecrosis	Volume(mm3)	Empty osteocyte lacunae
1	1	1	1	1	-	0.02	1182
2	1	1	1	1	-	0	275
3	1	1	1	1	-	0	33
4	1	1	1	1	-	0.027	1643
5	1	1	1	1	-	0	1176
6	1	1	1	1	-	0	1020
7	1	1	0	0	-	0	1373
8	1	2	1	0	-	0	2961
9	1	2	0	0	-	0	4439
10	1	2	0	0	-	0.0625	2461
11	1	2	0	0	-	0	3654
12	1	2	0	0	-	0	2280
13	1	2	1	1	-	0	1477
14	1	2	0	0	-	0.008	3061
15	1	3	0	0	-	0	3932
16	1	3	0	0	-	0	2070
17	1	3	0	0	-	0.004	4511
18	1	3	0	0	-	0	3500
19	1	3	0	0	-	0	2996
20	1	3	1	0	-	0.014	2588
21	1	3	0	0	-	0.029	2311
22	2	1	1	-	1	0.125	854
23	2	1	1	-	1	0.105	100
24	2	1	1	-	1	0	969
25	2	1	1	-	1	0.125	51
26	2	1	1	-	1	0.125	108
27	2	1	1	-	1	0	251
28	2	1	1	-	1	0	344
29	2	2	1	-	0	0	4019
30	2	2	1	-	0	0	2301
31	2	2	0	-	0	0.0055	3512
32	2	2	1	-	0	0	3120
33	2	2	0	-	0	0	3684
34	2	2	0	-	0	0.002	1014
35	2	2	0	-	0	0	2784
36	2	3	1	-	0	0	4238
37	2	3	0	-	0	0	1551
38	2	3	1	-	0	0.0045	2492
39	2	3	1	-	1	0	1755
40	2	3	0	-	0	0.003	2509
41	2	3	0	-	0	0	1001
42	2	3	0	-	0	0	4671
	Duration	Group	Macroscopic finding: the presence or absence of osteonecrosis based on the macroscopic finding	Mucosal disruption: the presence or absence of mucosal disruption based on the Histological findings	Osteonecrosis: the presence or absence of osteonecrosis based on the Histological findings	Volume: the volume of the newly formed bone in the alveolar defects	Empty osteocyte lacunae: the total number of empty osteocyte lacunae per extraction socket
	3 weeks after tooth extraction=1	bFGF group=1	presence=0	presence=0	presence=0
	8 weeks after tooth extraction=2	PBS group=2	absence=1	absence=1	absence=1
		control group=3
